# Supplementary material for: An annotated checklist of Coccinellidae with four new records from Pakistan (Coleoptera, Coccinellidae)
Source: Zookeys. 2018 Dec 6;(803):93–120. doi: 10.3897/zookeys.803.22543 (PMC6292984; doi:10.3897/zookeys.803.22543)
Supplement: XML Treatment for Micraspis allardi [file zookeys.803.22543-treatment6.xml]

<!DOCTYPE tp:taxon-treatment
  PUBLIC "-//TaxonX//DTD Taxonomic Treatment Publishing DTD v0 20100105//EN" "tax-treatment-NSO.dtd">
<tp:taxon-treatment xmlns:tp="http://www.plazi.org/taxpub"><tp:treatment-meta><kwd-group><label>Taxon classification</label><kwd><named-content xmlns:xlink="http://www.w3.org/1999/xlink" content-type="kingdom">Animalia</named-content></kwd><kwd><named-content xmlns:xlink="http://www.w3.org/1999/xlink" content-type="order">Coleoptera</named-content></kwd><kwd><named-content xmlns:xlink="http://www.w3.org/1999/xlink" content-type="family">Coccinellidae</named-content></kwd></kwd-group><mixed-citation publication-type="journal"><person-group><name><surname>Ali</surname><given-names>Muhammad</given-names></name><name><surname>Ahmed</surname><given-names>Khalil</given-names></name><name><surname>Ali</surname><given-names>Shaukat</given-names></name><name><surname>Raza</surname><given-names>Ghulam</given-names></name><name><surname>Hussain</surname><given-names>Ishtiaq</given-names></name><name><surname>Nafees</surname><given-names>Maisoor Ahmed</given-names></name><name><surname>Anjum</surname><given-names>Syed Ishtiaq</given-names></name></person-group><article-title>An annotated checklist of <tp:taxon-name><tp:taxon-name-part taxon-name-part-type="family">Coccinellidae</tp:taxon-name-part></tp:taxon-name> with four new records from Pakistan (<tp:taxon-name><tp:taxon-name-part taxon-name-part-type="order">Coleoptera</tp:taxon-name-part></tp:taxon-name>, <tp:taxon-name><tp:taxon-name-part taxon-name-part-type="family">Coccinellidae</tp:taxon-name-part></tp:taxon-name>)</article-title><source>Zookeys</source><day>6</day><month>12</month><year>2018</year><volume>2018</volume><issue>803</issue><fpage>93</fpage><lpage>120</lpage><pub-id pub-id-type="doi">10.3897/zookeys.803.22543</pub-id></mixed-citation></tp:treatment-meta><tp:nomenclature><tp:taxon-name>
                  <tp:taxon-name-part taxon-name-part-type="genus" reg="Micraspis">Micraspis</tp:taxon-name-part>
                  <tp:taxon-name-part taxon-name-part-type="species" reg="allardi">allardi</tp:taxon-name-part>
                </tp:taxon-name><tp:taxon-authority>(Mulsant, 1866)</tp:taxon-authority><xref ref-type="fig" rid="F6">Fig. 6</xref></tp:nomenclature><tp:treatment-sec sec-type="distribution" id="SECID0EA4AG"><title>General distribution.</title><p>India, Nepal, Pakistan, Myanmar, Indonesia (Poorani 2002).</p></tp:treatment-sec><tp:treatment-sec sec-type="distribution" id="SECID0EF4AG"><title>Distribution in Sindh.</title><p>Hyderabad, Mirpur Khas, Thatta and Karachi (Ali 2013).</p></tp:treatment-sec><tp:treatment-sec sec-type="host" id="SECID0EK4AG"><title>Host plants and prey species in Sindh.</title><p><italic><tp:taxon-name><tp:taxon-name-part taxon-name-part-type="genus" reg="Amritodus">Amritodus</tp:taxon-name-part><tp:taxon-name-part taxon-name-part-type="species" reg="atkinsoni">atkinsoni</tp:taxon-name-part></tp:taxon-name></italic> Teth (<tp:taxon-name><tp:taxon-name-part taxon-name-part-type="family">Cicadellidae</tp:taxon-name-part></tp:taxon-name>: <tp:taxon-name><tp:taxon-name-part taxon-name-part-type="suborder">Homoptera</tp:taxon-name-part></tp:taxon-name>) <italic><tp:taxon-name><tp:taxon-name-part taxon-name-part-type="genus" reg="Quadraspidiotus">Quadraspidiotus</tp:taxon-name-part><tp:taxon-name-part taxon-name-part-type="species" reg="perniciosus">perniciosus</tp:taxon-name-part></tp:taxon-name></italic> Comst (<tp:taxon-name><tp:taxon-name-part taxon-name-part-type="family">Diaspididae</tp:taxon-name-part></tp:taxon-name>: <tp:taxon-name><tp:taxon-name-part taxon-name-part-type="suborder">Homoptera</tp:taxon-name-part></tp:taxon-name>), <italic><tp:taxon-name><tp:taxon-name-part taxon-name-part-type="genus" reg="Pyrilla">Pyrilla</tp:taxon-name-part><tp:taxon-name-part taxon-name-part-type="species" reg="perpusilla">perpusilla</tp:taxon-name-part></tp:taxon-name></italic> Walk (<tp:taxon-name><tp:taxon-name-part taxon-name-part-type="family">Fulgoridae</tp:taxon-name-part></tp:taxon-name>: <tp:taxon-name><tp:taxon-name-part taxon-name-part-type="suborder">Homoptera</tp:taxon-name-part></tp:taxon-name>) (Ali 2013).</p><fig id="F6" position="float" orientation="portrait"><label>Figure 6.</label><caption><p><italic><tp:taxon-name><tp:taxon-name-part taxon-name-part-type="genus" reg="Micraspis">Micraspis</tp:taxon-name-part><tp:taxon-name-part taxon-name-part-type="species" reg="allardi">allardi</tp:taxon-name-part></tp:taxon-name></italic> (Mulsant).</p></caption><graphic xmlns:xlink="http://www.w3.org/1999/xlink" xlink:href="zookeys-803-093-g006.jpg" position="float" orientation="portrait" xlink:type="simple" id="oo_247920.jpg"/></fig></tp:treatment-sec></tp:taxon-treatment>
