# Supplementary material for: An annotated checklist of Coccinellidae with four new records from Pakistan (Coleoptera, Coccinellidae)
Source: Zookeys. 2018 Dec 6;(803):93–120. doi: 10.3897/zookeys.803.22543 (PMC6292984; doi:10.3897/zookeys.803.22543)
Supplement: XML Treatment for Chilocorus nigrita [file zookeys.803.22543-treatment12.xml]

<!DOCTYPE tp:taxon-treatment
  PUBLIC "-//TaxonX//DTD Taxonomic Treatment Publishing DTD v0 20100105//EN" "tax-treatment-NSO.dtd">
<tp:taxon-treatment xmlns:tp="http://www.plazi.org/taxpub"><tp:treatment-meta><kwd-group><label>Taxon classification</label><kwd><named-content xmlns:xlink="http://www.w3.org/1999/xlink" content-type="kingdom">Animalia</named-content></kwd><kwd><named-content xmlns:xlink="http://www.w3.org/1999/xlink" content-type="order">Coleoptera</named-content></kwd><kwd><named-content xmlns:xlink="http://www.w3.org/1999/xlink" content-type="family">Coccinellidae</named-content></kwd></kwd-group><mixed-citation publication-type="journal"><person-group><name><surname>Ali</surname><given-names>Muhammad</given-names></name><name><surname>Ahmed</surname><given-names>Khalil</given-names></name><name><surname>Ali</surname><given-names>Shaukat</given-names></name><name><surname>Raza</surname><given-names>Ghulam</given-names></name><name><surname>Hussain</surname><given-names>Ishtiaq</given-names></name><name><surname>Nafees</surname><given-names>Maisoor Ahmed</given-names></name><name><surname>Anjum</surname><given-names>Syed Ishtiaq</given-names></name></person-group><article-title>An annotated checklist of <tp:taxon-name><tp:taxon-name-part taxon-name-part-type="family">Coccinellidae</tp:taxon-name-part></tp:taxon-name> with four new records from Pakistan (<tp:taxon-name><tp:taxon-name-part taxon-name-part-type="order">Coleoptera</tp:taxon-name-part></tp:taxon-name>, <tp:taxon-name><tp:taxon-name-part taxon-name-part-type="family">Coccinellidae</tp:taxon-name-part></tp:taxon-name>)</article-title><source>Zookeys</source><day>6</day><month>12</month><year>2018</year><volume>2018</volume><issue>803</issue><fpage>93</fpage><lpage>120</lpage><pub-id pub-id-type="doi">10.3897/zookeys.803.22543</pub-id></mixed-citation></tp:treatment-meta><tp:nomenclature><tp:taxon-name>
                  <tp:taxon-name-part taxon-name-part-type="genus" reg="Chilocorus">Chilocorus</tp:taxon-name-part>
                  <tp:taxon-name-part taxon-name-part-type="species" reg="nigrita">nigrita</tp:taxon-name-part>
                </tp:taxon-name><tp:taxon-authority>(Fabricius, 1798)</tp:taxon-authority><xref ref-type="fig" rid="F12">Fig. 12</xref></tp:nomenclature><tp:treatment-sec sec-type="distribution" id="SECID0ELCAI"><title>General distribution.</title><p>Agalega, American Samoa, Burma, Brazil, Ghana, Guam, Hawaii, India, Indonesia, Kenya, Madagascar, Malaysia, Marshall Islands, New Caledonia, Nepal, Oman, Pakistan, Reunion Island, Seychelles, Solomon Islands, South Africa, Swaziland, Society Islands, Tanzania, Togo, Turkey and Zimbabwe (Nandwani and Joseph 2003, NBAII 2011, Omkar and Pervez 2003, Poorani 2002, Thomas and Blanchard 2014).</p></tp:treatment-sec><tp:treatment-sec sec-type="distribution" id="SECID0EQCAI"><title>Distribution in Sindh.</title><p>Tandojam, Hyderabad and Karachi (Ali 2013).</p></tp:treatment-sec><tp:treatment-sec sec-type="host" id="SECID0EVCAI"><title>Host plants and prey species in Sindh.</title><p><italic><tp:taxon-name><tp:taxon-name-part taxon-name-part-type="genus" reg="Aonidiella">Aonidiella</tp:taxon-name-part><tp:taxon-name-part taxon-name-part-type="species" reg="auranti">auranti</tp:taxon-name-part></tp:taxon-name></italic> (Mask), <italic><tp:taxon-name><tp:taxon-name-part taxon-name-part-type="genus" reg="Aonidiella">A.</tp:taxon-name-part><tp:taxon-name-part taxon-name-part-type="species" reg="citrina">citrina</tp:taxon-name-part></tp:taxon-name></italic> (Coq), <italic><tp:taxon-name><tp:taxon-name-part taxon-name-part-type="genus" reg="Aonidiella">A.</tp:taxon-name-part><tp:taxon-name-part taxon-name-part-type="species" reg="orientalis">orientalis</tp:taxon-name-part></tp:taxon-name></italic> Newst, <italic><tp:taxon-name><tp:taxon-name-part taxon-name-part-type="genus" reg="Aspidiotus">Aspidiotus</tp:taxon-name-part><tp:taxon-name-part taxon-name-part-type="species" reg="destructor">destructor</tp:taxon-name-part></tp:taxon-name></italic> Sign, <italic><tp:taxon-name><tp:taxon-name-part taxon-name-part-type="genus" reg="Hemiberiesia">Hemiberiesia</tp:taxon-name-part><tp:taxon-name-part taxon-name-part-type="species" reg="latanias">latanias</tp:taxon-name-part></tp:taxon-name></italic> (Sign), <italic><tp:taxon-name><tp:taxon-name-part taxon-name-part-type="genus" reg="Leucaspis">Leucaspis</tp:taxon-name-part><tp:taxon-name-part taxon-name-part-type="species" reg="coniferarum">coniferarum</tp:taxon-name-part></tp:taxon-name></italic> Hall &amp; Williams, <italic><tp:taxon-name><tp:taxon-name-part taxon-name-part-type="genus" reg="Parlatoria">Parlatoria</tp:taxon-name-part></tp:taxon-name></italic> spp, <italic><tp:taxon-name><tp:taxon-name-part taxon-name-part-type="genus" reg="Pinnaspis">Pinnaspis</tp:taxon-name-part><tp:taxon-name-part taxon-name-part-type="species" reg="strachani">strachani</tp:taxon-name-part></tp:taxon-name></italic> (Cooley), <italic><tp:taxon-name><tp:taxon-name-part taxon-name-part-type="genus" reg="Quadraspidiotus">Quadraspidiotus</tp:taxon-name-part><tp:taxon-name-part taxon-name-part-type="species" reg="perniciosus">perniciosus</tp:taxon-name-part></tp:taxon-name></italic> Comst, <italic><tp:taxon-name><tp:taxon-name-part taxon-name-part-type="genus" reg="Tecaspis">Tecaspis</tp:taxon-name-part></tp:taxon-name></italic> spp. (<tp:taxon-name><tp:taxon-name-part taxon-name-part-type="family">Diaspididae</tp:taxon-name-part></tp:taxon-name>: <tp:taxon-name><tp:taxon-name-part taxon-name-part-type="suborder">Homoptera</tp:taxon-name-part></tp:taxon-name>) (Ali 2013).</p><fig id="F12" position="float" orientation="portrait"><label>Figure 12.</label><caption><p><italic><tp:taxon-name><tp:taxon-name-part taxon-name-part-type="genus" reg="Chilocorus">Chilocorus</tp:taxon-name-part><tp:taxon-name-part taxon-name-part-type="species" reg="nigrita">nigrita</tp:taxon-name-part></tp:taxon-name></italic> (Fabricius).</p></caption><graphic xmlns:xlink="http://www.w3.org/1999/xlink" xlink:href="zookeys-803-093-g012.jpg" position="float" orientation="portrait" xlink:type="simple" id="oo_247926.jpg"/></fig></tp:treatment-sec></tp:taxon-treatment>
