# Supplementary material for: An annotated checklist of Coccinellidae with four new records from Pakistan (Coleoptera, Coccinellidae)
Source: Zookeys. 2018 Dec 6;(803):93–120. doi: 10.3897/zookeys.803.22543 (PMC6292984; doi:10.3897/zookeys.803.22543)
Supplement: XML Treatment for Scymnus (Pullus) syriacus [file zookeys.803.22543-treatment24.xml]

<!DOCTYPE tp:taxon-treatment
  PUBLIC "-//TaxonX//DTD Taxonomic Treatment Publishing DTD v0 20100105//EN" "tax-treatment-NSO.dtd">
<tp:taxon-treatment xmlns:tp="http://www.plazi.org/taxpub"><tp:treatment-meta><kwd-group><label>Taxon classification</label><kwd><named-content xmlns:xlink="http://www.w3.org/1999/xlink" content-type="kingdom">Animalia</named-content></kwd><kwd><named-content xmlns:xlink="http://www.w3.org/1999/xlink" content-type="order">Coleoptera</named-content></kwd><kwd><named-content xmlns:xlink="http://www.w3.org/1999/xlink" content-type="family">Coccinellidae</named-content></kwd></kwd-group><mixed-citation publication-type="journal"><person-group><name><surname>Ali</surname><given-names>Muhammad</given-names></name><name><surname>Ahmed</surname><given-names>Khalil</given-names></name><name><surname>Ali</surname><given-names>Shaukat</given-names></name><name><surname>Raza</surname><given-names>Ghulam</given-names></name><name><surname>Hussain</surname><given-names>Ishtiaq</given-names></name><name><surname>Nafees</surname><given-names>Maisoor Ahmed</given-names></name><name><surname>Anjum</surname><given-names>Syed Ishtiaq</given-names></name></person-group><article-title>An annotated checklist of <tp:taxon-name><tp:taxon-name-part taxon-name-part-type="family">Coccinellidae</tp:taxon-name-part></tp:taxon-name> with four new records from Pakistan (<tp:taxon-name><tp:taxon-name-part taxon-name-part-type="order">Coleoptera</tp:taxon-name-part></tp:taxon-name>, <tp:taxon-name><tp:taxon-name-part taxon-name-part-type="family">Coccinellidae</tp:taxon-name-part></tp:taxon-name>)</article-title><source>Zookeys</source><day>6</day><month>12</month><year>2018</year><volume>2018</volume><issue>803</issue><fpage>93</fpage><lpage>120</lpage><pub-id pub-id-type="doi">10.3897/zookeys.803.22543</pub-id></mixed-citation></tp:treatment-meta><tp:nomenclature><tp:taxon-name><tp:taxon-name-part taxon-name-part-type="genus" reg="Scymnus">Scymnus</tp:taxon-name-part> (<tp:taxon-name-part taxon-name-part-type="subgenus" reg="Pullus">Pullus</tp:taxon-name-part>) <tp:taxon-name-part taxon-name-part-type="species" reg="syriacus">syriacus</tp:taxon-name-part></tp:taxon-name><tp:taxon-authority>(Marseul, 1868)</tp:taxon-authority><xref ref-type="fig" rid="F24">Fig. 24</xref></tp:nomenclature><tp:treatment-sec sec-type="distribution" id="SECID0E65CI"><title>General distribution.</title><p>Iran, Afghanistan, Pakistan (Ali 2013).</p></tp:treatment-sec><tp:treatment-sec sec-type="distribution" id="SECID0EE6CI"><title>Distribution in Sindh.</title><p>Hyderabad and Karachi (Ali 2013).</p></tp:treatment-sec><tp:treatment-sec sec-type="host" id="SECID0EJ6CI"><title>Host plants and prey species in Sindh.</title><p><italic><tp:taxon-name><tp:taxon-name-part taxon-name-part-type="genus" reg="Aphis">Aphis</tp:taxon-name-part><tp:taxon-name-part taxon-name-part-type="species" reg="craccivora">craccivora</tp:taxon-name-part></tp:taxon-name></italic> Koch, <italic><tp:taxon-name><tp:taxon-name-part taxon-name-part-type="genus" reg="Aphis">A.</tp:taxon-name-part><tp:taxon-name-part taxon-name-part-type="species" reg="gossypii">gossypii</tp:taxon-name-part></tp:taxon-name></italic> Glover, <italic><tp:taxon-name><tp:taxon-name-part taxon-name-part-type="genus" reg="Brevicoryne">Brevicoryne</tp:taxon-name-part><tp:taxon-name-part taxon-name-part-type="species" reg="brassicae">brassicae</tp:taxon-name-part></tp:taxon-name></italic> (L.), <italic><tp:taxon-name><tp:taxon-name-part taxon-name-part-type="genus" reg="Lipaphis">Lipaphis</tp:taxon-name-part><tp:taxon-name-part taxon-name-part-type="species" reg="erysimi">erysimi</tp:taxon-name-part></tp:taxon-name></italic> (Kaltenbach), <italic><tp:taxon-name><tp:taxon-name-part taxon-name-part-type="genus" reg="Myzus">Myzus</tp:taxon-name-part><tp:taxon-name-part taxon-name-part-type="species" reg="persicae">persicae</tp:taxon-name-part></tp:taxon-name></italic> (Sulzer), <italic><tp:taxon-name><tp:taxon-name-part taxon-name-part-type="genus" reg="Aphis">Aphis</tp:taxon-name-part><tp:taxon-name-part taxon-name-part-type="species" reg="gossypii">gossypii</tp:taxon-name-part></tp:taxon-name></italic> (Glover), <italic><tp:taxon-name><tp:taxon-name-part taxon-name-part-type="genus" reg="Hyadaphis">Hyadaphis</tp:taxon-name-part><tp:taxon-name-part taxon-name-part-type="species" reg="coriandri">coriandri</tp:taxon-name-part></tp:taxon-name></italic> (Das), <italic><tp:taxon-name><tp:taxon-name-part taxon-name-part-type="genus" reg="Hysteroneura">Hysteroneura</tp:taxon-name-part></tp:taxon-name></italic><tp:taxon-name><tp:taxon-name-part taxon-name-part-type="genus" reg="Hysteroneura"/><tp:taxon-name-part taxon-name-part-type="species" reg="setariae">setariae</tp:taxon-name-part></tp:taxon-name> (Thomas), <italic><tp:taxon-name><tp:taxon-name-part taxon-name-part-type="genus" reg="Ropalosiphum">Ropalosiphum</tp:taxon-name-part><tp:taxon-name-part taxon-name-part-type="species" reg="maidis">maidis</tp:taxon-name-part></tp:taxon-name></italic> (Fitch), <italic><tp:taxon-name><tp:taxon-name-part taxon-name-part-type="genus" reg="Therioaphis">Therioaphis</tp:taxon-name-part><tp:taxon-name-part taxon-name-part-type="species" reg="trifolii">trifolii</tp:taxon-name-part></tp:taxon-name></italic> Monell, <italic><tp:taxon-name><tp:taxon-name-part taxon-name-part-type="genus" reg="Macrosiphum">Macrosiphum</tp:taxon-name-part><tp:taxon-name-part taxon-name-part-type="species" reg="granarium">granarium</tp:taxon-name-part></tp:taxon-name></italic> (Kby), <italic><tp:taxon-name><tp:taxon-name-part taxon-name-part-type="genus" reg="Schizaphis">Schizaphis</tp:taxon-name-part><tp:taxon-name-part taxon-name-part-type="species" reg="graminum">graminum</tp:taxon-name-part></tp:taxon-name></italic> (Rondani) (<tp:taxon-name><tp:taxon-name-part taxon-name-part-type="family">Aphididae</tp:taxon-name-part></tp:taxon-name>: <tp:taxon-name><tp:taxon-name-part taxon-name-part-type="suborder">Homoptera</tp:taxon-name-part></tp:taxon-name>) (Ali 2013).</p></tp:treatment-sec><tp:treatment-sec sec-type="comments" id="SECID0ECEDI"><title>Comment.</title><p>Newly recorded from Pakistan.</p><fig id="F24" position="float" orientation="portrait"><label>Figure 24.</label><caption><p><tp:taxon-name><tp:taxon-name-part taxon-name-part-type="genus" reg="Scymnus">Scymnus</tp:taxon-name-part> (<tp:taxon-name-part taxon-name-part-type="subgenus" reg="Pullus">Pullus</tp:taxon-name-part>) <tp:taxon-name-part taxon-name-part-type="species" reg="syriacus">syriacus</tp:taxon-name-part></tp:taxon-name> (Marseul).</p></caption><graphic xmlns:xlink="http://www.w3.org/1999/xlink" xlink:href="zookeys-803-093-g024.jpg" position="float" orientation="portrait" xlink:type="simple" id="oo_247938.jpg"/></fig></tp:treatment-sec></tp:taxon-treatment>
