# Supplementary material for: An annotated checklist of Coccinellidae with four new records from Pakistan (Coleoptera, Coccinellidae)
Source: Zookeys. 2018 Dec 6;(803):93–120. doi: 10.3897/zookeys.803.22543 (PMC6292984; doi:10.3897/zookeys.803.22543)
Supplement: XML Treatment for Pharoscymnus flexibilis [file zookeys.803.22543-treatment27.xml]

<!DOCTYPE tp:taxon-treatment
  PUBLIC "-//TaxonX//DTD Taxonomic Treatment Publishing DTD v0 20100105//EN" "tax-treatment-NSO.dtd">
<tp:taxon-treatment xmlns:tp="http://www.plazi.org/taxpub"><tp:treatment-meta><kwd-group><label>Taxon classification</label><kwd><named-content xmlns:xlink="http://www.w3.org/1999/xlink" content-type="kingdom">Animalia</named-content></kwd><kwd><named-content xmlns:xlink="http://www.w3.org/1999/xlink" content-type="order">Coleoptera</named-content></kwd><kwd><named-content xmlns:xlink="http://www.w3.org/1999/xlink" content-type="family">Coccinellidae</named-content></kwd></kwd-group><mixed-citation publication-type="journal"><person-group><name><surname>Ali</surname><given-names>Muhammad</given-names></name><name><surname>Ahmed</surname><given-names>Khalil</given-names></name><name><surname>Ali</surname><given-names>Shaukat</given-names></name><name><surname>Raza</surname><given-names>Ghulam</given-names></name><name><surname>Hussain</surname><given-names>Ishtiaq</given-names></name><name><surname>Nafees</surname><given-names>Maisoor Ahmed</given-names></name><name><surname>Anjum</surname><given-names>Syed Ishtiaq</given-names></name></person-group><article-title>An annotated checklist of <tp:taxon-name><tp:taxon-name-part taxon-name-part-type="family">Coccinellidae</tp:taxon-name-part></tp:taxon-name> with four new records from Pakistan (<tp:taxon-name><tp:taxon-name-part taxon-name-part-type="order">Coleoptera</tp:taxon-name-part></tp:taxon-name>, <tp:taxon-name><tp:taxon-name-part taxon-name-part-type="family">Coccinellidae</tp:taxon-name-part></tp:taxon-name>)</article-title><source>Zookeys</source><day>6</day><month>12</month><year>2018</year><volume>2018</volume><issue>803</issue><fpage>93</fpage><lpage>120</lpage><pub-id pub-id-type="doi">10.3897/zookeys.803.22543</pub-id></mixed-citation></tp:treatment-meta><tp:nomenclature><tp:taxon-name>
                <tp:taxon-name-part taxon-name-part-type="genus" reg="Pharoscymnus">Pharoscymnus</tp:taxon-name-part>
                <tp:taxon-name-part taxon-name-part-type="species" reg="flexibilis">flexibilis</tp:taxon-name-part>
              </tp:taxon-name><tp:taxon-authority>(Mulsant), 1853</tp:taxon-authority><xref ref-type="fig" rid="F27">Fig. 27</xref></tp:nomenclature><tp:treatment-sec sec-type="distribution" id="SECID0E6SDI"><title>General distribution.</title><p>India, Pakistan, Brazil, and United States (Florida) (Poorani 2002, Thomas and Blanchard 2013).</p></tp:treatment-sec><tp:treatment-sec sec-type="distribution" id="SECID0EETDI"><title>Distribution in Sindh.</title><p>Tandojam, Mirpur Khas, Hyderabad, and Karachi (Ali 2013).</p></tp:treatment-sec><tp:treatment-sec sec-type="host" id="SECID0EJTDI"><title>Host plants and prey species in Sindh.</title><p><italic><tp:taxon-name><tp:taxon-name-part taxon-name-part-type="genus" reg="Aspidiotus">Aspidiotus</tp:taxon-name-part><tp:taxon-name-part taxon-name-part-type="species" reg="destructor">destructor</tp:taxon-name-part></tp:taxon-name></italic> Sign, <italic><tp:taxon-name><tp:taxon-name-part taxon-name-part-type="genus" reg="Hemiberiesia">Hemiberiesia</tp:taxon-name-part><tp:taxon-name-part taxon-name-part-type="species" reg="latanias">latanias</tp:taxon-name-part></tp:taxon-name></italic> (Sign), <italic><tp:taxon-name><tp:taxon-name-part taxon-name-part-type="genus" reg="Leucaspis">Leucaspis</tp:taxon-name-part><tp:taxon-name-part taxon-name-part-type="species" reg="coniferarum">coniferarum</tp:taxon-name-part></tp:taxon-name></italic> Hall &amp; Williams, <italic><tp:taxon-name><tp:taxon-name-part taxon-name-part-type="genus" reg="Parlatoria">Parlatoria</tp:taxon-name-part></tp:taxon-name></italic> spp, <italic><tp:taxon-name><tp:taxon-name-part taxon-name-part-type="genus" reg="Pinnaspis">Pinnaspis</tp:taxon-name-part><tp:taxon-name-part taxon-name-part-type="species" reg="strachani">strachani</tp:taxon-name-part></tp:taxon-name></italic> (Cooley), <italic><tp:taxon-name><tp:taxon-name-part taxon-name-part-type="genus" reg="Quadraspidiotus">Quadraspidiotus</tp:taxon-name-part><tp:taxon-name-part taxon-name-part-type="species" reg="perniciosus">perniciosus</tp:taxon-name-part></tp:taxon-name></italic> Comst, <italic><tp:taxon-name><tp:taxon-name-part taxon-name-part-type="genus" reg="Tecaspis">Tecaspis</tp:taxon-name-part></tp:taxon-name></italic> spp. (<tp:taxon-name><tp:taxon-name-part taxon-name-part-type="family">Diaspididae</tp:taxon-name-part></tp:taxon-name>: <tp:taxon-name><tp:taxon-name-part taxon-name-part-type="suborder">Homoptera</tp:taxon-name-part></tp:taxon-name>), <italic><tp:taxon-name><tp:taxon-name-part taxon-name-part-type="genus" reg="Coccus">Coccus</tp:taxon-name-part><tp:taxon-name-part taxon-name-part-type="species" reg="hesperidium">hesperidium</tp:taxon-name-part></tp:taxon-name></italic> L, <italic><tp:taxon-name><tp:taxon-name-part taxon-name-part-type="genus" reg="Siassetia">Siassetia</tp:taxon-name-part><tp:taxon-name-part taxon-name-part-type="species" reg="nigra">nigra</tp:taxon-name-part></tp:taxon-name></italic> (Nietn) (<tp:taxon-name><tp:taxon-name-part taxon-name-part-type="family">Coccidae</tp:taxon-name-part></tp:taxon-name>: <tp:taxon-name><tp:taxon-name-part taxon-name-part-type="suborder">Homoptera</tp:taxon-name-part></tp:taxon-name>) on wheat and mustard (Ali 2013).</p><fig id="F27" position="float" orientation="portrait"><label>Figure 27.</label><caption><p><italic><tp:taxon-name><tp:taxon-name-part taxon-name-part-type="genus" reg="Pharoscymnus">Pharoscymnus</tp:taxon-name-part><tp:taxon-name-part taxon-name-part-type="species" reg="flexibilis">flexibilis</tp:taxon-name-part></tp:taxon-name></italic> (Mulsant).</p></caption><graphic xmlns:xlink="http://www.w3.org/1999/xlink" xlink:href="zookeys-803-093-g027.jpg" position="float" orientation="portrait" xlink:type="simple" id="oo_247941.jpg"/></fig></tp:treatment-sec></tp:taxon-treatment>
